# Supplementary material for: The Association of Sport Performance with ACE and ACTN3 Genetic Polymorphisms: A Systematic Review and Meta-Analysis
Source: PLoS One. 2013 Jan 24;8(1):e54685. doi: 10.1371/journal.pone.0054685 (PMC3554644; doi:10.1371/journal.pone.0054685)
Supplement: Table S2 — ACE & ACTN3 basic information: Basic information of included articles (XLS) [file pone.0054685.s002.xls]

## Sheet: ACE
Study name	Population	Subgroup analysis			Athletes								Controls
		Gender group	Ethnicity group	Sport disciline group	Gender	Total number	ACE II	N	ACE ID	N	ACE DD	N	Gender	Total number	ACE II	N	ACE ID	N	ACE DD	N
Gayagay G, 1998	Australian		√	√	male=43; female=21	64	0.3	19	0.55	35	0.16	10	male=75; female=39	118	0.18	20	0.51	58	0.32	36
Taylor R R, 1999	Australian		√		male=81; female=39	107	0.224	24	0.46	49	0.32	34	male=347; female=338	685	0.22	151	0.49	336	0.29	199
Myerson S, 1999	British		√	√	male=48; female=43	79	0.33	26	0.48	38	0.19	15.01	N/A	1906	0.24	457	0.5	953	0.26	496
Alvarez R, 2000	Spanish		√	√	N/A	60	0.25	15	0.58	35	0.17	10	male=250; female=150	400	0.16	62	0.45	182	0.39	156
Rankinen T, 2000	Canadian; German; Finnish; American	√	√	√	only male	192	0.265	51	0.464	89	0.271	52	only male	189	0.196	37	0.476	90	0.328	62
Nazarov I B, 2001	Russian	√	√	√	male&female	217	0.193	42	0.512	111	0.295	64	male&female	449	0.234	105	0.523	235	0.243	109
					male	141	0.2	28	0.54	76	0.26	36.66	male	269	0.22	59	0.54	145	0.24	65
					female	76	0.18	14	0.46	35	0.36	27.36	female	180	0.26	47	0.49	88	0.25	45
Woods D, 2001	European and American		√	√	N/A	103	0.194	20	0.466	48	0.34	35	N/A	1248	0.241	301	0.493	615	0.267	333
Scanavini D, 2002	Italian		√	√	male=101; female=25	126	0.143	18	0.468	59	0.389	49	N/A	152	0.125	19	0.434	66	0.441	67
Collins M, 2004	South African	√	√	√	only male	447	0.217	97	0.517	231	0.266	119	only male	199	0.176	35	0.498	99	0.327	65
Scott R A, 2005	Kenyan		√	√	male=232; female=59	291	0.151	44	0.512	149	0.337	98	male&female	85	0.141	12	0.482	41	0.376	32
Hrukovicova H, 2006	Slovak		√	√	N/A	455	0.273	124	0.514	234	0.213	97	N/A	252	0.223	56	0.499	126	0.279	70
Amir O, 2007	Israeli	√	√	√	male&female	121	0.12	15	0.36	43	0.52	62	male&female	247	0.1	26	0.46	115	0.43	106
					male	99	0.12	12	0.35	35	0.53	52	male	191	0.09	18	0.46	87	0.45	86
					female	22	0.14	3	0.36	8	0.5	11	female	56	0.14	8	0.5	28	0.36	20
Cieszczyk P, 2009	Polish		√	√	only male	55	0.309	17	0.509	28	0.182	10	only male	115	0.192	22	0.504	58	0.304	36
Eynon N, 2009	Israel		√	√	male=59; female=22	81	0.35	28	0.32	26	0.33	26.73	N/A	240	0.1	24	0.46	110	0.44	106
Papadimitriou I D, 2009	Greek		√	√	male=73; female=28	101	0.158	16	0.386	39	0.455	46	N/A	181	0.133	24	0.553	100	0.315	57
Costa A M, 2009	Portugal		√	√	male=38; female=33	71	0.141	10	0.38	27	0.479	34	male=49; female=51	100	0.16	16	0.45	45	0.39	39
Kim C H, 2010	Korean		√	√	male=101; female=54	155	0.413	64	0.503	78	0.084	13.02	male=329; female=324	693	0.32	222	0.508	352	0.172	119
Muniesa C A, 2010	Spanish	√	√	√	only male	141	0.404	57	0.348	49	0.248	35	only male	123	0.347	43	0.46	57	0.194	24
Ruiz J R, 2010	Spanish	√	√	√	only male	153	0.425	65	0.405	62	0.17	26	only male	100	0.44	44	0.43	43	0.13	13
Scott R A, 2010	Jamaican		√	√	male=60; female=56	108	0.19	21	0.52	56	0.29	31	male=156; female=155	304	0.17	53	0.47	143	0.36	108
	American				male=62; female=52	110	0.11	12	0.57	62	0.32	36	male=72; female=119	190	0.17	32	0.52	99	0.31	59
Shenoy S, 2010	Indian		√	√	only male	29	0.483	14	0.448	13	0.069	2	N/A	101	0.257	26	0.535	54	0.208	21
Tobina T, 2010	Japanese		√	√	N/A	37	0.514	19	0.27	10	0.216	8	N/A	335	0.463	155	0.436	146	0.101	34
Sessa F, 2011	Italian	√	√	√	only male	82	0.171	14	0.537	44	0.293	24	only male	61	0.164	10	0.377	23	0.459	28
Kikuchi N, 2012	Japanese	√	√	√	only male	135	0.207	28	0.289	39	0.504	68	only male	333	0.294	98	0.45	150	0.255	85
Massidda M, 2012	Italian	√	√		only male	42	0.119	5	0.357	15	0.524	22	only male	106	0.132	14	0.358	38	0.509	54

## Sheet: ACTN3
		Subgroup analysis			Athletes								Controls
Study name	Population	Gender group	Ethnicity group	Sport disciline group	Gender group	Total number	ACTN3 RR	N	ACTN3 RX	N	ACTN3 XX	N	Gender group	Total number	ACTN3 RR	N	ACTN3 RX	N	ACTN3 XX	N
Yang N, 2003	Australian	√	√	√	male&female	301	0.375	113	0.452	136	0.173	52	male&female	436	0.3	130	0.52	226	0.18	80
					male	194	0.371	72	0.469	91	0.16	31	male	134	0.3	40	0.54	73	0.16	21
					female	107	0.383	41	0.421	45	0.196	21	female	292	0.3	88	0.5	147	0.2	57
Niemi A K, 2005	Finnish		√	√		68	0.515	35	0.397	27	0.088	6		120	0.45	54	0.458	55	0.092	11
Yang N, 2007	Ethiopian		√	√	N/A	76	0.46	35	0.46	35	0.08	6	N/A	198	0.42	83	0.47	93	0.11	22
	Kenyan				male&female	284	0.75	212	0.24	69	0.01	3	male&female	158	0.84	133	0.15	23	0.01	2
	Nigerian				N/A	62	0.87	54	0.13	8	0	0	N/A	60	0.83	50	0.17	10	0	0
Paparini A, 2007	Italian	√	√	√	only male	42	0.2143	9	0.1905	8	0.5952	25	only male	102	0.3137	32	0.2157	22	0.4706	48
Druzhevskaya A M, 2008	Russian	√	√	√	male&female	486	0.397	192.942	0.539	261.954	0.064	31.104	male&female	1197	0.368	440.496	0.49	586.53	0.142	169.974
					male	363	0.377	137	0.559	203	0.064	23	male	524	0.368	193	0.468	245	0.164	86
					female	123	0.455	56	0.48	59	0.065	8	female	673	0.368	248	0.507	341	0.125	84
Papadimitriou I D, 2008	Greek		√	√	male=73; female=28	101	0.485	49	0.327	33	0.188	19	N/A	181	0.2597	47.0057	0.558	100.998	0.1823	32.9963
Roth S M, 2008	American White		√	√	male&female	52	0.25	13	0.654	34.008	0.096	4.992	male&female	668	0.326	217.768	0.475	317.3	0.199	132.932
	American Black				male&female	23	0.435	10.005	0.565	12.995	0	0	male&female	208	0.558	116.064	0.394	81.952	0.048	9.984
Ahmetov I I, 2008	Russian	√	√	√	male&female	456	0.393	179.208	0.55	250.8	0.057	25.992	male&female	1211	0.365	442.015	0.49	593.39	0.145	175.595
					male	293	0.403	118	0.529	155	0.068	20	male	532	0.363	193	0.47	250	0.167	89
					female	163	0.374	61	0.589	96	0.037	6	female	679	0.367	249	0.506	344	0.127	86
Massidda M, 2009	Italian	√	√	√	male&female	35	0.485	16.975	0.485	16.975	0.028	0.98	male&female	53	0.32	16.96	0.49	25.97	0.188	9.964
					male	17	0.588	10	0.411	7	0	0	male	31	0.322	10	0.516	16	0.161	5
					female	18	0.388	7	0.555	10	0.055	1	female	22	0.318	7	0.454	10	0.227	5
Doring F E, 2010	German, North American, and Finnish	√	√	√	male	305	0.292	89	0.502	153	0.207	63	male	292	0.315	92	0.51	149	0.175	51
Scott R A, 2010	Jamaican		√	√	male=60; female=56	114	0.75	86	0.22	25	0.03	3	male=156; female=155	311	0.75	232	0.23	73	0.02	6
	American				male=62; female=52	113	0.7	79	0.28	32	0.02	2	male=72; female=119	190	0.66	126	0.3	57	0.04	7
Muniesa C A, 2010	Spanish	√	√	√	only male	141	0.284	40	0.496	70	0.22	31	only male	123	0.285	35.055	0.537	66.051	0.179	22.017
Ruiz J R, 2010	Spanish	√	√	√	only male	153	0.314	48	0.451	69	0.235	36	only male	100	0.29	29	0.58	58	0.13	13
Shang X, 2010	Chinese	√	√	√	male&female	250	0.284	71	0.552	138	0.164	41	male&female	450	0.349	157.05	0.482	216.9	0.169	76.05
					male	132	0.371	49	0.508	67	0.121	16	male	298	0.356	106	0.47	140	0.174	52
					female	118	0.186	22	0.602	71	0.212	25	female	152	0.336	51	0.507	77	0.158	24
Chiu L L, 2011	Taiwanese	√	√	√	male=105; female=63	168	0.375	63	0.458	77	0.167	28	male=361; female=242	603	0.317	191	0.488	294	0.196	118
					male	105	0.371	39	0.467	49	0.162	17	male	361	0.324	117	0.504	182	0.172	62
					female	63	0.381	24	0.444	28	0.175	11	female	242	0.306	74	0.463	112	0.231	56
Sessa F, 2011	Italian	√	√	√	only male	82	0.293	24	0.476	39	0.232	19	only male	45	0.3778	17	0.4667	21	0.1556	7
Gineviciene V, 2011	Lithuanian		√	√	male=152; female=41	193	0.306	59	0.565	109	0.129	25	male=167; female=83	250	0.392	98	0.504	126	0.104	26
Ahmetov I I, 2011	Russian		√		male&female	115	0.365	41.975	0.539	61.985	0.096	11.04	male=595; female=706	1301	0.368	478.768	0.487	633.587	0.145	188.645
Ruiz J R, 2011	Spanish		√		male=31; female=35	66	0.212	14	0.652	43	0.136	9	male=243; female=91	334	0.311	104	0.506	169	0.183	61
Kothari S T, 2011	Indian		√		male=111; female=44	155	0.194	30	0.458	71	0.348	54	N/A	150	0.16	24	0.453	68	0.387	58
Eynon N, 2012	Spanish		√	√	N/A	273	0.286	78	0.513	140	0.205	56	N/A	343	0.309	106	0.51	175	0.181	62
	Polish				N/A	217	0.424	92	0.507	110	0.069	15	N/A	354	0.395	140	0.497	176	0.107	38
	Russian				N/A	143	0.357	51	0.545	78	0.098	14	N/A	111	0.351	39	0.414	46	0.234	26
Massidda M, 2012	Italian	√	√		male	42	0.31	13	0.643	27	0.048	2	male	106	0.321	34	0.509	54	0.17	18
Kikuchi N, 2012	Japanese	√	√	√	male	135	0.281	38	0.504	68	0.215	29	N/A	333	0.267	89	0.453	151	0.279	93
